# Supplementary material for: Assessment of Crosslinkers between Peptide Antigen and Carrier Protein for Fusion Peptide-Directed Vaccines against HIV-1
Source: Vaccines (Basel). 2022 Nov 12;10(11):1916. doi: 10.3390/vaccines10111916 (PMC9698951; doi:10.3390/vaccines10111916)
Supplement: Supplementary file 1 [file vaccines-10-01916-s001.zip]

Archive with 1 entries (1 files):
- vaccines-1985631-supplementary.pdf
